# Supplementary material for: Biosurfactant-Producing Bacillus velezensis PW192 as an Anti-Fungal Biocontrol Agent against Colletotrichum gloeosporioides and Colletotrichum musae
Source: Microorganisms. 2022 May 12;10(5):1017. doi: 10.3390/microorganisms10051017 (PMC9146131; doi:10.3390/microorganisms10051017)
Supplement: Supplementary file 1 [file microorganisms-10-01017-s001.zip]

Archive with 1 entries (1 files):
- microorganisms-1718800-supplementary.pdf
